# Supplementary material for: Comparative transcriptome analysis of papilla and skin in the sea cucumber, Apostichopus japonicus
Source: PeerJ. 2016 Mar 7;4:e1779. doi: 10.7717/peerj.1779 (PMC4793329; doi:10.7717/peerj.1779)
Supplement: Supplemental Information 4 [file peerj-04-1779-s004.xlsx]

## Sheet: Table S4
Supplemental Table S4.Identification of Ras-related genes in the DEGs.
Group	#ID	papilla	skin	FDR	log2FC	COG_class	COG_class_annotation	GO_annotation	KEGG_annotation	KOG_class	KOG_class_annotation	Pfam_annotation	Swissprot_annotation	nr_annotation
Ras-related genes	c20429.graph_c0	3.87586	0.0461385	6.77236e-14	4.93789	[R]	General function prediction only	Biological Process: nematode larval development (GO:0002119);; Molecular Function: GTPase activity (GO:0003924);; Molecular Function: protein binding (GO:0005515);; Molecular Function: GTP binding (GO:0005525);; Biological Process: GTP catabolic process (GO:0006184);; Biological Process: intracellular protein transport (GO:0006886);; Biological Process: nucleocytoplasmic transport (GO:0006913);; …	K07936|1e-146|dre:30572|ran, fc16b04, wu:fc16b04	[U]	Intracellular trafficking, secretion, and vesicular transport	Ras family;; Miro-like protein;; ADP-ribosylation factor family;; RNA helicase;; Gtr1/RagA G protein conserved region	GTP-binding nuclear protein ran-1 GN=ran-1 OS=Caenorhabditis elegans PE=1 SV=1	PREDICTED: GTP-binding nuclear protein Ran-like [Amphimedon queenslandica]
	c44636.graph_c0	2.78002	0	1.06045e-09	5.02414	[R]	General function prediction only	Molecular Function: sphingomyelin phosphodiesterase activity (GO:0004767);; Molecular Function: GTP binding (GO:0005525);; Biological Process: small GTPase mediated signal transduction (GO:0007264);; Biological Process: protein transport (GO:0015031);;	--	[R]	General function prediction only	Ras family;; Miro-like protein;; ADP-ribosylation factor family;; 50S ribosome-binding GTPase;; Ferrous iron transport protein B;; Gtr1/RagA G protein conserved region;; Elongation factor Tu GTP binding domain	Ras-related protein Rab-1A GN=rab1A OS=Dictyostelium discoideum (Slime mold) PE=2 SV=2	hypothetical protein CAPTEDRAFT_21277 [Capitella teleta]
	c15014.graph_c0	1.98655	0.05173	1.03186e-11	4.32472	[R]	General function prediction only	Molecular Function: GTP binding (GO:0005525);; Cellular Component: intracellular (GO:0005622);; Biological Process: small GTPase mediated signal transduction (GO:0007264);;	K07941|1e-123|xtr:448503|arf6.2, MGC79593, arf6	[U]	Intracellular trafficking, secretion, and vesicular transport	ADP-ribosylation factor family;; Ras family;; Signal recognition particle receptor beta subunit;; Gtr1/RagA G protein conserved region;; Miro-like protein	ADP-ribosylation factor 3 GN=Arf51F OS=Drosophila melanogaster (Fruit fly) PE=2 SV=3	hypothetical protein SINV_14695 [Solenopsis invicta]
	c20429.graph_c0	3.87586	0.0461385	6.77236e-14	4.93789	[R]	General function prediction only	Biological Process: nematode larval development (GO:0002119);; Molecular Function: GTPase activity (GO:0003924);; Molecular Function: protein binding (GO:0005515);; Molecular Function: GTP binding (GO:0005525);; Biological Process: GTP catabolic process (GO:0006184);; Biological Process: intracellular protein transport (GO:0006886);; Biological Process: nucleocytoplasmic transport (GO:0006913);; …	K07936|1e-146|dre:30572|ran, fc16b04, wu:fc16b04	[U]	Intracellular trafficking, secretion, and vesicular transport	Ras family;; Miro-like protein;; ADP-ribosylation factor family;; RNA helicase;; Gtr1/RagA G protein conserved region	GTP-binding nuclear protein ran-1 GN=ran-1 OS=Caenorhabditis elegans PE=1 SV=1	PREDICTED: GTP-binding nuclear protein Ran-like [Amphimedon queenslandica]
	c33601.graph_c0	1.59842	0	1.3174e-07	4.70534	[R]	General function prediction only	Biological Process: cellular process (GO:0009987);;	K07853|4e-71|dre:393109|rasl11b, MGC55750, wu:fc21f04, zgc:55750, zgc:77749	[R]	General function prediction only	Ras family;; Miro-like protein	Ras-like protein rasW (Precursor) GN=rasW OS=Dictyostelium discoideum (Slime mold) PE=3 SV=1	hypothetical protein LOTGIDRAFT_229706 [Lottia gigantea]
	c34102.graph_c0	2.44078	0	0	5.84871	[R]	General function prediction only	Molecular Function: GTP binding (GO:0005525);; Cellular Component: intracellular (GO:0005622);; Biological Process: small GTPase mediated signal transduction (GO:0007264);; Cellular Component: membrane (GO:0016020);;	K04513|1e-129|dre:436718|rhoad, zgc:92350	[R]	General function prediction only	Ras family;; Miro-like protein;; ADP-ribosylation factor family;; Elongation factor Tu GTP binding domain	Ras-like GTP-binding protein RHO (Precursor) GN=RHO OS=Aplysia californica (California sea hare) PE=2 SV=1	PREDICTED: transforming protein RhoA-like [Saccoglossus kowalevskii]
	c48134.graph_c0	1.9933	0	7.60475e-08	4.74445	--	--	--	--	[R]	General function prediction only	Galactose oxidase, central domain;; Galactose oxidase, central domain;; Kelch motif;; Kelch motif;; Kelch motif;; Kelch motif	Rho GTPase-activating protein gacHH GN=gacHH OS=Dictyostelium discoideum (Slime mold) PE=3 SV=1	hypothetical protein CAPTEDRAFT_93513 [Capitella teleta]
	c57575.graph_c0	0.130198	0.881499	1.36201e-06	-2.72501	--	--	Molecular Function: nucleotide binding (GO:0000166);; Molecular Function: guanyl-nucleotide exchange factor activity (GO:0005085);; Biological Process: imaginal disc-derived leg morphogenesis (GO:0007480);; Biological Process: intracellular signal transduction (GO:0035556);; Molecular Function: anion binding (GO:0043168);;	--	[T]	Signal transduction mechanisms	RhoGEF domain	Muscle M-line assembly protein unc-89 GN=unc-89 OS=Caenorhabditis elegans PE=1 SV=3	PREDICTED: puratrophin-1-like [Strongylocentrotus purpuratus]
	c16531.graph_c0	1.48807	0.0399995	1.22771e-05	3.79784	--	--	Molecular Function: binding (GO:0005488);; Biological Process: single-organism process (GO:0044699);;	K12490|8e-53|dre:100005008|ArfGAP with RhoGAP domain, ankyrin repeat and PH domain 2-like	[TZ]	--	RhoGAP domain	WW domain-containing protein tag-325 GN=tag-325 OS=Caenorhabditis elegans PE=3 SV=1	Arf-GAP with Rho-GAP domain, ANK repeat and PH domain-containing protein 2 [Crassostrea gigas]
	c77143.graph_c0	1.01199	0	1.23016e-06	4.53737	[U]	Intracellular trafficking, secretion, and vesicular transport	Biological Process: intracellular transport (GO:0046907);;	--	[U]	Intracellular trafficking, secretion, and vesicular transport	RanBP1 domain	Ran-specific GTPase-activating protein homolog GN=ranbp1 OS=Dictyostelium discoideum (Slime mold) PE=1 SV=1	Ran-specific GTPase-activating protein [Lepeophtheirus salmonis]
